# Supplementary material for: In Vivo Effect of a Nisin–Biogel on the Antimicrobial and Virulence Signatures of Canine Oral Enterococci
Source: Antibiotics (Basel). 2023 Feb 25;12(3):468. doi: 10.3390/antibiotics12030468 (PMC10044209; doi:10.3390/antibiotics12030468)
Supplement: Supplementary file 1 [file antibiotics-12-00468-s001.zip]

Archive with 1 entries (1 files):
- antibiotics-2222122-supplementary.pdf
